# Supplementary material for: Impedimetric Sensor for SARS-CoV-2 Spike Protein Detection: Performance Assessment with an ACE2 Peptide-Mimic/Graphite Interface
Source: Biosensors (Basel). 2024 Dec 3;14(12):592. doi: 10.3390/bios14120592 (PMC11674363; doi:10.3390/bios14120592)
Supplement: Supplementary file 1 [file biosensors-14-00592-s001.zip]

Archive with 1 entries (1 files):
- biosensors-3339749-supplementary.pdf
